# Supplementary material for: Comprehensive Landscape of RRM2 with Immune Infiltration in Pan-Cancer
Source: Cancers (Basel). 2022 Jun 14;14(12):2938. doi: 10.3390/cancers14122938 (PMC9221307; doi:10.3390/cancers14122938)
Supplement: Supplementary file 1 [file cancers-14-02938-s001.zip]

Archive with 1 entries (1 files):
- cancers-1745370-supplementary.pdf
